# Supplementary material for: First-person accounts of the processes and planning involved in a suicide attempt on the railway
Source: BJPsych Open. 2021 Jan 20;7(1):e39. doi: 10.1192/bjo.2020.173 (PMC8058816; doi:10.1192/bjo.2020.173)
Supplement: Supplementary file 1 [file S2056472420001738sup001.zip]

Archive with 4 entries (4 files):
- coi_disclosureJ-MM.pdf
- coi_disclosureDM.pdf
- coi_disclosureLM.pdf
- coi_disclosureIM.pdf
